# Supplementary material for: The effects of resveratrol on endothelial progenitor cells and apoptosis biomarkers in postmenopausal women with chronic coronary heart disease: a randomized controlled trial
Source: Front Nutr. 2026 May 14;13:1814668. doi: 10.3389/fnut.2026.1814668 (PMC13215931; doi:10.3389/fnut.2026.1814668)
Supplement: Supplementary file 1 [file Data_Sheet_1.zip]

Archive with 2 entries (2 files):
- Supplementary Table 4.docx
- Supplementary Table 1 to 3.docx
